# Supplementary material for: Structural divergence and molecular adaptation of Rhodiola juparensis organelle genomes
Source: Front Plant Sci. 2026 Jul 8;17:1881546. doi: 10.3389/fpls.2026.1881546 (PMC13390064; doi:10.3389/fpls.2026.1881546)
Supplement: Supplementary file 1 [file Table1.xlsx]

## Sheet: Table S1
Table S1. Sequencing data statistics
Species	Sequence type	Target	Platform	Read length (bp)	Clean data (Gbp)	Q30	Read counts
R. coccinea	HIFI ccs reads	Genome assembly	Revio	19,685 (N50)	40.38	\	2
	Illumina paired-end reads	Survey + Genome polish	HiSeq 4000	2 × 150	74.75	92.09	502
	RNA-Seq-Root	Annotation + Expression analysis	Novoseq	2 × 150	7.63	96.68	40
	RNA-Seq-Stem	Annotation + Expression analysis	Novoseq	2 × 150	6.65	97.21	53
	RNA-Seq-Leaf	Annotation + Expression analysis	Novoseq	2 × 150	8.88	96.72	44

## Sheet: Table S2
Table S2 Repeat sequences of plastome
query	subject	% identity	alignment length	mismatches	gap opens	q. start	q. end	s. start	s. end	evalue	bit score
Rhodiola juparensis	Rhodiola juparensis	100	151073	0	0	1	151073	1	151073	0	279000
Rhodiola juparensis	Rhodiola juparensis	100	25869	0	0	125205	151073	108179	82311	0	47772
Rhodiola juparensis	Rhodiola juparensis	100	25869	0	0	82311	108179	151073	125205	0	47772
Rhodiola juparensis	Rhodiola juparensis	98.387	62	1	0	126234	126295	107089	107028	1.67e-23	110
Rhodiola juparensis	Rhodiola juparensis	98.387	62	1	0	107089	107150	107028	107089	1.67e-23	110
Rhodiola juparensis	Rhodiola juparensis	98.387	62	1	0	126295	126356	107150	107089	1.67e-23	110
Rhodiola juparensis	Rhodiola juparensis	98.387	62	1	0	107028	107089	107089	107150	1.67e-23	110
Rhodiola juparensis	Rhodiola juparensis	98.387	62	1	0	107028	107089	126295	126234	1.67e-23	110
Rhodiola juparensis	Rhodiola juparensis	98.387	62	1	0	126295	126356	126234	126295	1.67e-23	110
Rhodiola juparensis	Rhodiola juparensis	98.387	62	1	0	107089	107150	126356	126295	1.67e-23	110
Rhodiola juparensis	Rhodiola juparensis	98.387	62	1	0	126234	126295	126295	126356	1.67e-23	110
Rhodiola juparensis	Rhodiola juparensis	85.106	94	12	2	62182	62274	62274	62182	4.68e-19	95.3
Rhodiola juparensis	Rhodiola juparensis	100	40	0	0	42102	42141	42141	42102	6.1e-13	75
Rhodiola juparensis	Rhodiola juparensis	97.561	41	1	0	117567	117607	96953	96993	7.89e-12	71.3
Rhodiola juparensis	Rhodiola juparensis	97.561	41	1	0	136391	136431	117607	117567	7.89e-12	71.3
Rhodiola juparensis	Rhodiola juparensis	97.561	41	1	0	96953	96993	117567	117607	7.89e-12	71.3
Rhodiola juparensis	Rhodiola juparensis	97.561	41	1	0	117567	117607	136431	136391	7.89e-12	71.3
Rhodiola juparensis	Rhodiola juparensis	78.889	90	16	3	44489	44576	7932	7844	6.14e-08	58.4
Rhodiola juparensis	Rhodiola juparensis	79.348	92	12	7	7844	7932	44576	44489	6.14e-08	58.4

## Sheet: Table S3
Table S3 Repeat sequences of mitogenome
query	subject	% identity	alignment length	mismatches	gap opens	q. start	q. end	s. start	s. end	evalue	bit score
Rhodiola juparensis	Rhodiola juparensis	100	202019	0	0	1	202019	1	202019	0	373100
Rhodiola juparensis	Rhodiola juparensis	99.764	5082	9	3	196939	202019	88757	93836	0	9315
Rhodiola juparensis	Rhodiola juparensis	99.764	5082	9	3	88757	93836	196939	202019	0	9315
Rhodiola juparensis	Rhodiola juparensis	100	3084	0	0	91668	94751	14008	10925	0	5696
Rhodiola juparensis	Rhodiola juparensis	100	3084	0	0	10925	14008	94751	91668	0	5696
Rhodiola juparensis	Rhodiola juparensis	100	2169	0	0	199851	202019	14008	11840	0	4006
Rhodiola juparensis	Rhodiola juparensis	100	2169	0	0	11840	14008	202019	199851	0	4006
Rhodiola juparensis	Rhodiola juparensis	99.952	2076	1	0	195046	197121	95912	93837	0	3829
Rhodiola juparensis	Rhodiola juparensis	99.952	2076	1	0	93837	95912	197121	195046	0	3829
Rhodiola juparensis	Rhodiola juparensis	99.891	915	1	0	196207	197121	10925	11839	0	1685
Rhodiola juparensis	Rhodiola juparensis	99.891	915	1	0	10925	11839	196207	197121	0	1685
Rhodiola juparensis	Rhodiola juparensis	100	492	0	0	124072	124563	27183	27674	0	909
Rhodiola juparensis	Rhodiola juparensis	100	492	0	0	27183	27674	124072	124563	0	909
Rhodiola juparensis	Rhodiola juparensis	92.935	184	10	3	88757	88938	11657	11839	6.03e-70	265
Rhodiola juparensis	Rhodiola juparensis	92.935	184	10	3	11657	11839	88757	88938	6.03e-70	265
Rhodiola juparensis	Rhodiola juparensis	92.935	184	10	3	93837	94019	88938	88757	6.03e-70	265
Rhodiola juparensis	Rhodiola juparensis	92.935	184	10	3	88757	88938	94019	93837	6.03e-70	265
Rhodiola juparensis	Rhodiola juparensis	92.135	89	3	1	97226	97314	41048	41132	3.84e-27	122
Rhodiola juparensis	Rhodiola juparensis	92.135	89	3	1	41048	41132	97226	97314	3.84e-27	122
Rhodiola juparensis	Rhodiola juparensis	98.305	59	1	0	88958	89016	11789	11847	1.39e-21	104
Rhodiola juparensis	Rhodiola juparensis	98.305	59	1	0	197141	197199	11789	11847	1.39e-21	104
Rhodiola juparensis	Rhodiola juparensis	96.774	62	2	0	47762	47823	31141	31080	1.39e-21	104
Rhodiola juparensis	Rhodiola juparensis	95.385	65	3	0	31080	31144	47823	47759	1.39e-21	104
Rhodiola juparensis	Rhodiola juparensis	98.305	59	1	0	11789	11847	88958	89016	1.39e-21	104
Rhodiola juparensis	Rhodiola juparensis	98.305	59	1	0	93829	93887	89016	88958	1.39e-21	104
Rhodiola juparensis	Rhodiola juparensis	98.305	59	1	0	197141	197199	93887	93829	1.39e-21	104
Rhodiola juparensis	Rhodiola juparensis	98.305	59	1	0	88958	89016	93887	93829	1.39e-21	104
Rhodiola juparensis	Rhodiola juparensis	98.305	59	1	0	11789	11847	197141	197199	1.39e-21	104
Rhodiola juparensis	Rhodiola juparensis	98.305	59	1	0	93829	93887	197199	197141	1.39e-21	104
Rhodiola juparensis	Rhodiola juparensis	100	49	0	0	122838	122886	41076	41028	1.08e-17	91.6
Rhodiola juparensis	Rhodiola juparensis	100	49	0	0	191749	191797	86359	86407	1.08e-17	91.6
Rhodiola juparensis	Rhodiola juparensis	100	49	0	0	41028	41076	122886	122838	1.08e-17	91.6
Rhodiola juparensis	Rhodiola juparensis	100	49	0	0	86359	86407	191749	191797	1.08e-17	91.6
Rhodiola juparensis	Rhodiola juparensis	92.188	64	4	1	156762	156824	7145	7208	3.89e-17	89.8
Rhodiola juparensis	Rhodiola juparensis	92.188	64	4	1	7145	7208	156762	156824	3.89e-17	89.8
Rhodiola juparensis	Rhodiola juparensis	96.078	51	2	0	88958	89008	88888	88938	1.81e-15	84.2
Rhodiola juparensis	Rhodiola juparensis	96.078	51	2	0	197141	197191	88888	88938	1.81e-15	84.2
Rhodiola juparensis	Rhodiola juparensis	96.078	51	2	0	88888	88938	88958	89008	1.81e-15	84.2
Rhodiola juparensis	Rhodiola juparensis	96.078	51	2	0	197071	197121	88958	89008	1.81e-15	84.2
Rhodiola juparensis	Rhodiola juparensis	96.078	51	2	0	88958	89008	197071	197121	1.81e-15	84.2
Rhodiola juparensis	Rhodiola juparensis	96.078	51	2	0	197141	197191	197071	197121	1.81e-15	84.2
Rhodiola juparensis	Rhodiola juparensis	96.078	51	2	0	88888	88938	197141	197191	1.81e-15	84.2
Rhodiola juparensis	Rhodiola juparensis	96.078	51	2	0	197071	197121	197141	197191	1.81e-15	84.2
Rhodiola juparensis	Rhodiola juparensis	100	42	0	0	57807	57848	18435	18476	8.43e-14	78.7
Rhodiola juparensis	Rhodiola juparensis	100	42	0	0	18435	18476	57807	57848	8.43e-14	78.7
Rhodiola juparensis	Rhodiola juparensis	95.745	47	1	1	69153	69199	45686	45641	1.09e-12	75
Rhodiola juparensis	Rhodiola juparensis	95.745	47	1	1	45641	45686	69199	69153	1.09e-12	75
Rhodiola juparensis	Rhodiola juparensis	100	39	0	0	88315	88353	12867	12905	3.92e-12	73.1
Rhodiola juparensis	Rhodiola juparensis	100	39	0	0	200954	200992	88353	88315	3.92e-12	73.1
Rhodiola juparensis	Rhodiola juparensis	100	39	0	0	12867	12905	88315	88353	3.92e-12	73.1
Rhodiola juparensis	Rhodiola juparensis	100	39	0	0	92771	92809	88353	88315	3.92e-12	73.1
Rhodiola juparensis	Rhodiola juparensis	100	39	0	0	88315	88353	92809	92771	3.92e-12	73.1
Rhodiola juparensis	Rhodiola juparensis	100	39	0	0	88315	88353	200992	200954	3.92e-12	73.1
Rhodiola juparensis	Rhodiola juparensis	97.436	39	1	0	88762	88800	11804	11842	1.82e-10	67.6
Rhodiola juparensis	Rhodiola juparensis	97.436	39	1	0	11804	11842	88762	88800	1.82e-10	67.6
Rhodiola juparensis	Rhodiola juparensis	97.436	39	1	0	93834	93872	88800	88762	1.82e-10	67.6
Rhodiola juparensis	Rhodiola juparensis	97.436	39	1	0	88762	88800	93872	93834	1.82e-10	67.6
Rhodiola juparensis	Rhodiola juparensis	94.737	38	2	0	143912	143949	8456	8419	3.05e-08	60.2
Rhodiola juparensis	Rhodiola juparensis	94.737	38	2	0	8419	8456	143949	143912	3.05e-08	60.2
Rhodiola juparensis	Rhodiola juparensis	100	29	0	0	97226	97254	122866	122838	1.42e-06	54.7
Rhodiola juparensis	Rhodiola juparensis	100	28	0	0	52684	52711	22824	22797	5.11e-06	52.8
Rhodiola juparensis	Rhodiola juparensis	100	28	0	0	22797	22824	52711	52684	5.11e-06	52.8

## Sheet: Table S4
Table S4 Frequency of identified SSR motifs in plastome
Repeats	5	6	7	8	9	10	11	12	13	14	15	16	total
A	-	-	-	-	-	10	6	1	1	2		1	21
C	-	-	-	-	-	1							1
T	-	-	-	-	-	8	7	1		2	2		20
TA	-	2		1									3
Frequency of identified SSR motifs in mitogenome
Repeats	5	6	7	8	9	10	11	12	13	14			total
A	-	-	-	-	-	7	2			1			10
C	-	-	-	-	-	2			1				3
T	-	-	-	-	-	4	2	1		1			8
AG	-			1									1

## Sheet: Table S5
Table S5 The collinearity block regions among the three organelle genomes.
R. juparensis	Start_1	End_1	R. tangutica	Start_2	End_2		R. juparensis	Start_2	End_2	R. sacra	Start_1	End_1
1	177144	195057	1	250934	233025		1	175671	187731	1	115844	127882
1	142533	156749	1	104160	89943		1	149666	156247	1	111633	105071
1	102339	112013	1	21995	12321		1	188540	194110	1	1	5563
1	165568	173924	1	221029	212672		1	137804	142520	1	66613	71318
1	80099	87789	1	33037	25347		1	57973	62229	1	56742	52486
1	94974	102399	1	54994	47569		1	119553	123825	1	86336	90592
1	71637	77240	1	149922	155526		1	146199	148593	1	83733	81339
1	119347	124081	1	224521	229256		1	62297	64722	1	19275	21691
1	41032	45444	1	171748	176160		1	45603	47823	1	72465	74686
1	57973	62229	1	137890	133634		1	127374	129397	1	57983	60006
1	138343	142549	1	195234	191027		1	71637	73631	1	44273	42275
1	20107	24156	1	3369	7418		1	110014	111856	1	113618	115460
1	67870	71652	1	7427	11207		1	132332	134197	1	111729	113593
1	35794	39550	1	199815	196058		1	125392	127198	1	46606	44800
1	24160	27739	1	37614	41193		1	102236	104045	1	25550	23748
1	112872	116159	1	210737	207450		1	34063	35793	1	100880	102611
1	5929	9041	1	76375	73261		1	15091	16347	1	16074	17330
1	77260	80099	1	65198	68037		1	104019	105273	1	30508	31743
1	77260	80099	1	104230	107069		1	80099	81121	1	94747	93725
1	77398	80099	1	155533	158234		1	20130	21131	1	17794	18796
1	54743	57419	1	253873	256549		1	194126	195057	1	97692	98623
1	129478	132032	1	232975	230420		1	148787	149673	1	9670	8782
1	62297	64771	1	199971	202445		1	130658	131545	1	42295	41412
1	33385	35793	1	145153	147561		1	164912	165635	1	76388	77111
1	156758	159140	1	89899	87517		1	187814	188539	1	127870	128593
1	45555	47822	1	191027	188759		1	124558	125239	1	47278	46597
1	127374	129149	1	139131	140906		1	135406	136010	1	62934	63537
1	29143	30912	1	36948	35179		1	30538	31144	1	75234	74622
1	31143	32927	1	45776	47568		1	131535	132032	1	39926	39430
1	173911	175652	1	78721	80462		1	16366	16790	1	66196	66620
1	175640	177170	1	204867	206398		1	81119	81531	1	28129	28542
1	132062	133506	1	87490	86041		1	35794	36125	1	19119	18788
1	39669	41045	1	76357	77732		1	137250	137558	1	63522	63830
1	125840	127198	1	148037	149395		1	57646	57991	1	92498	92842
1	52699	53945	1	211294	212540		1	132062	132347	1	103380	103665
1	199182	200314	1	72215	71083		1	16739	16999	1	17320	17580
1	90999	92131	1	72215	71083		1	77427	77696	1	32353	32084
1	199182	200314	1	111247	110115		1	123813	124034	1	115448	115667
1	90999	92131	1	111247	110115		1	105783	105964	1	27456	27275
1	199182	200314	1	162412	161280		1	169792	169971	1	40559	40738
1	90999	92131	1	162412	161280		1	119398	119568	1	60760	60930
1	14003	15099	1	81409	82505		1	111844	112013	1	90580	90749
1	142533	143517	1	65128	64143		1	11654	11837	1	22941	23125
1	195046	195984	1	54056	54994		1	93839	94022	1	23125	22941
1	19117	20060	1	202848	203789		1	196936	197116	1	22941	23122
1	160465	161261	1	58343	59138		1	164511	164774	1	72935	73197
1	11789	12499	1	111825	112535		1	88755	88933	1	22943	23122
1	93177	93887	1	112535	111825		1	116045	116159	1	96746	96860
1	11789	12499	1	162990	163700		1	88203	88300	1	60915	61012
1	93177	93887	1	163700	162990		1	10839	10932	1	60679	60772
1	93174	93887	1	256590	257303		1	156106	156195	1	21781	21692
1	11789	12502	1	257303	256590		1	123996	124081	1	62709	62794
1	18473	19183	1	253519	252809		1	62229	62312	1	102600	102682
1	53934	54630	1	71001	70305		1	86359	86407	1	3209	3257
1	53934	54630	1	110033	109337		1	164801	164885	1	73575	73659
1	53934	54630	1	161198	160502		1	88959	89006	1	23078	23125
1	201360	202019	1	112535	111876		1	197142	197189	1	23078	23125
1	201360	202019	1	163700	163041		1	18435	18476	1	92659	92700
1	201357	202019	1	256590	257252		1	69153	69199	1	72548	72503
1	70066	70742	1	176155	176849		1	164397	164447	1	72774	72824
1	116146	116746	1	170009	170609		1	41042	41076	1	89655	89621
1	135406	136010	1	229396	229999		1	88762	88795	1	23092	23125
1	164912	165505	1	204272	204866		1	77682	77712	1	36075	36045
1	88118	88747	1	70404	69776		1	175640	175672	1	27510	27543
1	88118	88747	1	109436	108808		1	97226	97254	1	89649	89621
1	88118	88747	1	160601	159973		1	62215	62247	1	19105	19139
1	5003	5597	1	196072	195484		1	165762	173920	2	38431	30285
1	116146	116688	1	118844	119386		1	95306	102246	2	66118	59184
1	124072	124563	1	40637	41128		1	21313	27739	2	16849	10422
1	3454	3942	1	34696	35184		1	156758	161264	2	75384	70886
1	32921	33394	1	78744	78270		1	37027	41048	2	55639	51617
1	13545	14008	1	71083	71546		1	142538	146186	2	4218	7870
1	13545	14008	1	110115	110578		1	50352	53945	2	26559	30151
1	13545	14008	1	161280	161743		1	5598	9041	2	49015	45573
1	92827	93196	1	68433	68802		1	81518	84652	2	55625	58759
1	12480	12849	1	68802	68433		1	89292	92677	2	76373	79743
1	201010	201379	1	68433	68802		1	197475	200860	2	76373	79743
1	92827	93196	1	107465	107834		1	75058	77240	2	1830	4012
1	12480	12849	1	107834	107465		1	1393	3154	2	19222	20983
1	201010	201379	1	107465	107834		1	29143	30342	2	9048	7849
1	92827	93196	1	158630	158999		1	80099	81121	2	40646	39624
1	12480	12849	1	158999	158630		1	53934	54912	2	70819	69841
1	201010	201379	1	158630	158999		1	173911	174886	2	50634	49659
1	137250	137529	1	229984	230263		1	12999	14008	2	79743	78748
1	196918	197199	1	111602	111883		1	3454	4118	2	17488	16820
1	196918	197199	1	162767	163048		1	195046	195652	2	65512	66118
1	33506	33727	1	22199	21979		1	124072	124563	2	10979	10487
1	88757	89016	1	111623	111883		1	32915	33394	2	50605	51081
1	88757	89016	1	162788	163048		1	130210	130588	2	66458	66080
1	11636	11837	1	72570	72771		1	57674	57991	2	38422	38741
1	93839	94040	1	72771	72570		1	130041	130230	2	66911	67100
1	196918	197116	1	72570	72768		1	112026	112202	2	18626	18802
1	11636	11839	1	111602	111805		1	77260	77416	2	4143	3988
1	93837	94040	1	111805	111602		1	116045	116159	2	42645	42759
1	11636	11839	1	162767	162970		1	156617	156749	2	75560	75428
1	93837	94040	1	162970	162767		1	201799	201913	2	19093	18979
1	104795	104957	1	112548	112713		1	11946	12060	2	18979	19093
1	104795	104957	1	163713	163878		1	93616	93730	2	19093	18979
1	79762	79992	1	188178	188408		1	41048	41132	2	64198	64110
1	88757	88933	1	72591	72768		1	24500	24558	2	76121	76063
1	155770	155895	1	230255	230380		1	156762	156824	2	47469	47406
1	197071	197199	1	257373	257245		1	7145	7208	2	75380	75318
1	88888	89016	1	257373	257245		1	100608	100654	2	19148	19194
1	196936	197065	1	131	1		1	18435	18485	2	38555	38603
1	93893	94022	1	1	131		1	158396	158445	2	69783	69832
1	11654	11783	1	131	1		1	20107	20145	2	69794	69832
1	129385	129491	1	57076	57182		1	8419	8456	2	5629	5592
1	88755	88882	1	129	1		1	143912	143949	2	46158	46195
1	119297	119391	1	222511	222604		1	52684	52711	2	15338	15365
1	41048	41132	1	52742	52654
1	97226	97314	1	171764	171848
1	31081	31141	1	188759	188819
1	174669	174743	1	185331	185257
1	62229	62287	1	147550	147607
1	191749	191797	1	26777	26729
1	88954	89008	1	111751	111805
1	197137	197191	1	111751	111805
1	88954	89008	1	162916	162970
1	197137	197191	1	162916	162970
1	41028	41076	1	228061	228013
1	86359	86407	1	236333	236285
1	197137	197191	1	257377	257323
1	88954	89008	1	257377	257323
1	156762	156824	1	75157	75094
1	7145	7208	1	89895	89833
1	88888	88938	1	111825	111875
1	197071	197121	1	111825	111875
1	88888	88938	1	162990	163040
1	197071	197121	1	162990	163040
1	197071	197121	1	257303	257253
1	88888	88938	1	257303	257253
1	93837	93887	1	257323	257373
1	11789	11839	1	257373	257323
1	88958	89006	1	72723	72771
1	197141	197189	1	72723	72771
1	158396	158446	1	3358	3408
1	122838	122882	1	171792	171748
1	45641	45686	1	8754	8708
1	69153	69199	1	190895	190940
1	92771	92809	1	70170	70208
1	12867	12905	1	70208	70170
1	200954	200992	1	70170	70208
1	92771	92809	1	109202	109240
1	12867	12905	1	109240	109202
1	200954	200992	1	109202	109240
1	92771	92809	1	160367	160405
1	12867	12905	1	160405	160367
1	200954	200992	1	160367	160405
1	88299	88343	1	222749	222794
1	88762	88800	1	111840	111878
1	88762	88800	1	163005	163043
1	88762	88800	1	257288	257250
1	21307	21343	1	24909	24945
1	122539	122577	1	202598	202636
1	143912	143949	1	73846	73883
1	8419	8456	1	102744	102781
1	64769	64802	1	11675	11642
1	88762	88795	1	72738	72771
1	77682	77712	1	127280	127310
1	122225	122254	1	202598	202627
1	104795	104832	1	256580	256541
1	97226	97254	1	228041	228013
1	52684	52711	1	6086	6059
1	62215	62247	1	199801	199835
1	102232	102259	1	204875	204848

## Sheet: Table S6
Table S6 Gene transfer between chloroplasts and mitochondria.
# Fields: query acc.ver, subject acc.ver, % identity, alignment length, mismatches, gap opens, q. start, q. end, s. start, s. end, evalue, bit score
R. juparensis	R. juparensis	99.623	2918	5	2	99398	102314	164931	162019	0	5323
R. juparensis	R. juparensis	99.623	2918	5	2	131070	133986	162019	164931	0	5323
R. juparensis	R. juparensis	99.291	2538	9	2	2099	4635	47833	50362	0	4578
R. juparensis	R. juparensis	99.15	1412	0	4	11421	12829	5597	4195	0	2531
R. juparensis	R. juparensis	100	771	0	0	19892	20662	162042	161272	0	1424
R. juparensis	R. juparensis	90.94	585	53	0	22907	23491	13583	12999	0	787
R. juparensis	R. juparensis	90.94	585	53	0	22907	23491	92093	92677	0	787
R. juparensis	R. juparensis	90.94	585	53	0	22907	23491	200276	200860	0	787
R. juparensis	R. juparensis	83.105	438	56	11	64615	65041	19654	19224	1.19e-105	383
R. juparensis	R. juparensis	75.338	888	166	38	98665	99528	47570	46712	5.55e-104	377
R. juparensis	R. juparensis	75.338	888	166	38	133856	134719	46712	47570	5.55e-104	377
R. juparensis	R. juparensis	81.616	359	58	5	104751	105103	120301	119945	7.44e-78	291
R. juparensis	R. juparensis	81.616	359	58	5	128281	128633	119945	120301	7.44e-78	291
R. juparensis	R. juparensis	88.312	231	27	0	47915	48145	79992	79762	5.79e-74	278
R. juparensis	R. juparensis	97.297	74	2	0	1	74	146561	146634	2.22e-28	126
R. juparensis	R. juparensis	94.667	75	4	0	35436	35510	12972	12898	1.34e-25	117
R. juparensis	R. juparensis	94.667	75	4	0	35436	35510	92704	92778	1.34e-25	117
R. juparensis	R. juparensis	94.667	75	4	0	35436	35510	200887	200961	1.34e-25	117
R. juparensis	R. juparensis	93.333	75	5	0	50992	51066	174669	174743	6.21e-24	111
R. juparensis	R. juparensis	92.727	55	2	2	98541	98593	119347	119293	6.3e-14	78.7
R. juparensis	R. juparensis	92.727	55	2	2	134791	134843	119293	119347	6.3e-14	78.7
# BLAST processed 1 queries

## Sheet: Table S7
Table S7 The dN values of plastome genes in five Rhodiola species
Gene	R. crenulata	R. juparensis	R. sacra	R. tangutica	R. wallichiana
accD	0.0216871	0.0234979	0.0110643	0.0157151	0.0110643
atpA	0.0049338	0.00493954	0.00375425	0.00280057	0.00369258
atpB	0.00862182	0.00862571	0.00283915	0.00374576	0.00382094
atpE	0.00980168	0.0100072	0.00336619	0.00686446	0.00336619
atpF	0.0259971	0.0275232	0.0158997	0.0141013	0.0137714
atpH	0.00545604	0.00545604	0	0	0
atpI	0.00180165	0.00180519	0	0	0
ccsA	0.0253562	0.0262567	0.0228493	0.0184748	0.0215612
cemA	0.022314	0.0256489	0.0167667	0.0128742	0.0115965
clpP	0.0068274	0.00682795	0.0109726	0.00891326	0.0109726
infA	0.0106189	0.0133453	0.0172937	0.0123326	0.00602288
matK	0.0331879	0.0351769	0.027732	0.0276119	0.0292259
ndhA	0.0155347	0.0166952	0.0135873	0.0115847	0.013838
ndhC	0.0107411	0.0107868	0.000812937	0.000812937	0.00162407
ndhD	0.0146933	0.0149412	0.0129443	0.0132395	0.0129443
ndhE	0.00851975	0.00851975	0.00988538	0.011765	0.0117287
ndhF	0.0316675	0.0320352	0.0132751	0.0081594	0.0175392
ndhG	0.0118927	0.0120816	0.029666	0.0287111	0.0307747
ndhH	0.0063964	0.00641141	0.015389	0.00779049	0.0125822
ndhI	0.0103211	0.0125477	0.00622483	0.00634071	0.00800252
ndhJ	0.00259782	0.00536261	0.00820329	0.0109643	0.0104613
ndhK	0.0155089	0.0172507	0.00308255	0.00290796	0.00308255
petA	0.00790137	0.00798467	0.00530552	0.00542852	0.00354465
petL	0.0143137	0.0143137	0.00699898	0.00770285	0.00699898
psaA	0.00289671	0.00351456	0	0	0
psaB	0.00499853	0.00559846	0.00900338	0.00891067	0.00891067
psaC	0	0	0	0	0
psaI	0	0.0122997	0	0	0
psaJ	0.0105609	0.0105609	0	0	0
psbA	0	0.00117274	0.001752	0.000587506	0.00233081
psbB	0.00172409	0.00172612	0.00431858	0.00309714	0.00309714
psbC	0.00380837	0.00380837	0	0	0
psbD	0	0	0	0	0
psbE	0	0	0.0119202	0.0108948	0.0114877
psbH	0.00598693	0.00598693	0	0	0
psbJ	0.0220705	0.0220705	0.00327453	0.00246618	0.00245413
psbK	0	0.0143581	0.000991541	0.000987748	0.000995641
psbM	0.0258451	0.0258451	0	0	0
psbN	0	0	0.0105727	0.00501159	0.00532006
psbT	0	0	0	0	0
rbcL	0.00451461	0.00451461	0.00648337	0.006755	0.00648337
rpl14	0	0	0.0125755	0.0125755	0.0125755
rpl22	0.0434458	0.0434884	0	0	0
rpl32	0.017659	0.0251894	0.00674179	0.0227928	0.00674179
rpl33	0.0127965	0.0199517	0.0108097	0.0108097	0.0108097
rpl36	0	0	0.0249558	0.0249558	0.0249558
rpoA	0.0125726	0.0135295	0	0	0
rpoB	0.00876985	0.00908523	0	0	0
rpoC1	0.00312563	0.0036999	0.0145642	0.0145642	0.0145642
rpoC2	0.0182099	0.0185189	0.00456426	0.00608148	0.0071122
rps11	0.00316272	0.00632416	0	0	0
rps14	0.00855085	0.00874475	0.00686713	0.00686236	0.00686713
rps15	0.0218501	0.0218501	0.00340291	0.00340291	0.00340291
rps16	0.00464321	0.00471297	0.0132406	0.0090155	0.0090155
rps18	0.00836123	0.0129312	0.0105062	0.014053	0.0137917
rps19	0.0132182	0.0175483	0.00466732	0.00466732	0.00466732
rps2	0.0109961	0.0110545	0	0	0
rps3	0.0131227	0.0131227	0	0	0
rps4	0.00216808	0.00430321	0	0	0
rps7	0	0	0.0191691	0.0143529	0.0180056
rps8	0.00323458	0.00638999	0.00665079	0.00709538	0.00701668
ycf1	0.0577208	0.0581823	0.00486459	0.00425194	0.00486459
ycf2	0.0075648	0.00760062	0.0193801	0.018659	0.0193288
ycf3	0	0	0.00356652	0.00356793	0.00360247
ycf4	0.0138094	0.0188387	0	0	0
			0.0575107
			0.00738511
			0
			0.0137607

## Sheet: Table S8
Table S8 The dS values of plastome genes in five Rhodiola species
Gene	R. crenulata	R. juparensis	R. sacra	R. tangutica	R. wallichiana
accD	0.0485325	0.147601	0.0445704	0.162148	0.0445704
atpA	0.0486667	0.0963801	0.0482033	0.0963801	0.0501742
atpB	0.0491659	0.0539799	0.0477947	0.0541874	0.0492596
atpE	0.0593042	0.104678	0.0634394	0.125337	0.0634394
atpF	0.0600062	0.0652449	0.0796277	0.0652449	0.0754382
atpH	0.0708386	0.0709967	0.0708386	0.0910221	0.0708386
atpI	0.0425728	0.0593162	0.0457839	0.0534026	0.0457839
ccsA	0.0667997	0.0646192	0.0640991	0.0789392	0.0627981
cemA	0.0444617	0.0520577	0.0356548	0.0476547	0.0310305
clpP	0.0231216	0.0430487	0.0246314	0.0430599	0.0246314
infA	0.0406933	0.0853999	0.0572001	0.0853999	0.0426371
matK	0.0992526	0.140674	0.115487	0.147034	0.103637
ndhA	0.0488735	0.0627276	0.0550658	0.0676869	0.0521824
ndhC	0	0.0813957	0	0.0938428	0
ndhD	0.03878	0.122482	0.0297122	0.114189	0.0297122
ndhE	0.079457	0.0465475	0.0666943	0.0468491	0.0692018
ndhF	0.0185225	0.13013	0.0278481	0.127688	0.0441501
ndhG	0.0738454	0.0755267	0.0772122	0.0713897	0.0652432
ndhH	0.0377137	0.0986256	0.0310934	0.0942693	0.0329117
ndhI	0.0604369	0.0747939	0.0744613	0.0890435	0.0633521
ndhJ	0.0387764	0.125337	0.0229917	0.112327	0.0264572
ndhK	0.0480332	0.0526938	0.0418114	0.0526941	0.0418114
petA	0.0379303	0.110253	0.0465854	0.105571	0.0401874
petL	0.0719951	0.0462427	0.0752367	0.0462427	0.0752367
psaA	0.053255	0.053986	0.053255	0.0561496	0.053255
psaB	0.0517249	0.0420588	0.0582814	0.0397404	0.0517249
psaC	0.0526106	0.0816598	0.0526106	0.0816598	0.0526106
psaI	0.103104	0.0817484	0.103104	0.0817484	0.103104
psaJ	0	0.0569686	0	0.0569686	0
psbA	0.0241398	0.0853026	0.0284871	0.0675378	0.0306963
psbB	0.0314866	0.0602872	0.0319292	0.0578984	0.0314866
psbC	0.0850544	0.0480774	0.0850544	0.0480774	0.0850544
psbD	0	0.0224704	0	0.0214585	0.0506613
psbE	0.0318447	0.139894	0.0861697	0.139894	0.058697
psbH	0.0463018	0.0401998	0.0405939	0.0401998	0.0405939
psbJ	0.065683	0.0368042	0.0679282	0.0368042	0.0637101
psbK	0.0536182	0.0487562	0.0637544	0.0487015	0.0657199
psbM	0.0260542	0.0450933	0.0294044	0.0450933	0.0235339
psbN	0.0452666	0.060007	0.035945	0.060007	0.0547676
psbT	0.0423231	0.236339	0.0423231	0.236339	0.0957339
rbcL	0.0758742	0.0394485	0.10105	0.0429257	0.10105
rpl14	0	0.0508503	0	0.0508503	0
rpl22	0.0390224	0.134451	0.0390224	0.0938322	0.0390224
rpl32	0	0.111292	0	0.111292	0
rpl33	0	0.0512532	0	0.0512532	0
rpl36	0	0.071044	0	0.071044	0
rpoA	0.0365083	0.0938546	0	0.131549	0
rpoB	0.0533658	0.0395269	0.0533658	0.0378705	0.0533658
rpoC1	0	0.0666369	0	0.0690611	0
rpoC2	0.0266388	0.0708676	0.0347325	0.0692399	0.0420962
rps11	0.0302831	0.0430507	0.0302831	0.0431474	0.0302831
rps14	0.0957565	0.0443889	0.0962499	0.0449348	0.0962499
rps15	0.00434424	0.113064	0.00434424	0.213693	0.00434424
rps16	0.0495564	0.107124	0.0630792	0.0753412	0.0477395
rps18	0.127928	0.0497407	0.105153	0.0690637	0.11244
rps19	0.0160235	0.115919	0.0160235	0.115919	0.0160235
rps2	0.0336216	0.0622884	0.0703038	0.0529791	0.0703038
rps3	0.0320437	0.0517587	0.0320437	0.0649364	0.0320437
rps4	0.0523311	0.0376797	0.0523311	0.0441986	0.0523311
rps7	0.0472133	0.0334767	0.0563753	0.0334767	0.0547624
rps8	0.0383478	0.0596755	0.0459425	0.0703162	0.0458275
ycf1	0.034361	0.114544	0.0325669	0.12533	0.0325669
ycf2	0.0402086	0.0153127	0.047078	0.0152415	0.0485534
ycf3	0.0310004	0.0330762	0.0310256	0.0420405	0.0383428
ycf4	0.0125988	0.0965811	0.0209989	0.0783681	0.0209989

## Sheet: Table S9
Table S9 The dN and dS values of mitogenome genes in five Rhodiola species
species	gene	dN	dS
R. crenulata	atp1	0.00385518	0.0143014
R. crenulata	atp4	0.0023477	0.00714566
R. crenulata	atp8	0.0173011	0.00926063
R. crenulata	ccmB	0.00411778	0.0032596
R. crenulata	ccmC	0.00185059	0.0146108
R. crenulata	ccmFc	0.00390681	0.00511224
R. crenulata	cox1	0.000886068	0.010675
R. crenulata	cox3	0.00159081	0.00830271
R. crenulata	matR	0.0081497	0.00522835
R. crenulata	mttB	0	0.0153876
R. crenulata	nad2	0	0.00736431
R. crenulata	nad4	0	0.0256284
R. crenulata	nad4L	0	0.0152456
R. crenulata	nad7	0.00117222	0.00613082
R. crenulata	nad9	0.00261856	0.0247047
R. crenulata	rpl10	0	0
R. crenulata	rpl5	0.00220585	0.0202688
R. crenulata	rps13	0	0
R. juparensis	atp1	0.00362032	0.0143425
R. juparensis	atp4	0	0.00715245
R. juparensis	atp8	0.0227428	0.00840182
R. juparensis	ccmFc	0.00317982	0.00301407
R. juparensis	cox1	0.000858054	0.0146108
R. juparensis	cox3	0.00167267	0.00511224
R. juparensis	matR	0.00813098	0.0103481
R. juparensis	nad2	0	0.00830271
R. juparensis	nad4	0	0.00523987
R. juparensis	nad4L	0	0.0153876
R. juparensis	nad7	0.00110093	0.00736431
R. juparensis	nad9	0.00258234	0.0256284
R. juparensis	rpl5	0.00237074	0.0152456
R. sacra	atp1	0.00440443	0.0128848
R. sacra	atp4	0	0.00715245
R. sacra	atp8	0.0256121	0.00842374
R. sacra	ccmFc	0.00497392	0.00980162
R. sacra	cox1	0.000858054	0.0146108
R. sacra	cox3	0.00335011	0.00510975
R. sacra	matR	0.00590155	0.015984
R. sacra	nad2	0	0.00830271
R. sacra	nad4	0.00456708	0.00523431
R. sacra	nad4L	0	0.0153876
R. sacra	nad7	0.00330544	0.00738518
R. sacra	nad9	0.00258234	0.0256284
R. sacra	rpl5	0.0047524	0.0229906
R. tangutica	atp1	0.00362032	0.0143425
R. tangutica	atp4	0	0.00715245
R. tangutica	atp8	0.0261922	0.0322717
R. tangutica	ccmFc	0.00309347	0.00295476
R. tangutica	cox1	0.000858054	0.0146108
R. tangutica	cox3	0.00167267	0.00511224
R. tangutica	matR	0.00821311	0.0104179
R. tangutica	nad2	0.00154601	0.0166545
R. tangutica	nad4	0.000908801	0.00522794
R. tangutica	nad4L	0.00428081	0.0153912
R. tangutica	nad7	0.00110093	0.00736431
R. tangutica	nad9	0.00516454	0.025789
R. tangutica	rpl5	0.00237074	0.0152456
R. wallichiana	atp1	0.0064842	0.0143014
R. wallichiana	atp4	0.00385518	0.00714566
R. wallichiana	atp8	0.0023477	0.00926063
R. wallichiana	ccmB	0.0173011	0.0032596
R. wallichiana	ccmC	0.00411778	0.0146108
R. wallichiana	ccmFc	0.00185059	0.00511224
R. wallichiana	cox1	0.00390681	0.010675
R. wallichiana	cox3	0.000886068	0.00830271
R. wallichiana	matR	0.00159081	0.00522835
R. wallichiana	mttB	0.0081497	0.0153876
R. wallichiana	nad2	0	0.00736431
R. wallichiana	nad4	0	0.0256284
R. wallichiana	nad4L	0	0.0152456
R. wallichiana	nad7	0	0.00613082
R. wallichiana	nad9	0.00117222	0.0247047
R. wallichiana	rpl10	0.00261856	0
R. wallichiana	rpl5	0	0.0202688
R. wallichiana	rps13	0.00220585	0
		0

## Sheet: Table S10
Table S10 Summary of palstome RNA editing information.
	Name	Type	Minimum	Maximum	Length	# Intervals	Direction	Amino Acid Change 14 Synonymous substitution. 66 Nosynonymous substitution.		CDS Codon Number	CDS Position	CDS Position Within Codon	Change	Codon Change	Coverage	Polymorphism Type	Protein Effect	Variant Frequency	Variant P-Value (approximate)
1	psbA gene	gene	326	1387	1062	1	reverse
	A	Polymorphism	499	499	1	1	none			297	889	1	C -> U	CTA -> TTA	1525	SNP (transition)	None	21--3%	1--5E-817
2	matK gene	gene	1914	3416	1503	1	reverse
	G	Polymorphism	2526	2526	1	1	none			297	891	3	U -> C	ATT -> ATC	28	SNP (transition)	None	0.25	3--7E-19
	G	Polymorphism	3184	3184	1	1	none	V -> A	++	78	233	2	U -> C	GTU -> CCA	51	SNP (transition)	Substitution	35--3%	1--1E-45
1	rps16 gene	gene	4819	5875	1057	1	reverse
	A	Polymorphism	4877	4877	1	1	none	S -> L	-+	71	212	2	C -> U	TCA -> TTA	65	SNP (transition)	Substitution	92--3%	1e-204
1	atpF gene	gene	11305	12584	1280	1	reverse
	A	Polymorphism	12493	12493	1	1	none	P -> L	-+	31	92	2	C -> U	CCA -> CTA	220	SNP (transition)	Substitution	0.75	4--5E-545
2	rps2 gene	gene	14841	15551	711	1	reverse
	A	Polymorphism	15304	15304	1	1	none	S -> L	-+	83	248	2	C -> U	TCA -> TTA	16	SNP (transition)	Substitution	93--8%	3--3E-52
	A	Polymorphism	15418	15418	1	1	none	T -> I	-+	45	134	2	C -> U	ACA -> ATA	18	SNP (transition)	Substitution	94--4%	3--7E-59
6	rpoC2 gene	gene	15801	19958	4158	1	reverse
	A	Polymorphism	16228	16228	1	1	none	S -> L	-+	1244	3731	2	C -> U	TCA -> TTA	27	SNP (transition)	Substitution	33--3%	2--6E-26
	G	Polymorphism	16627	16627	1	1	none	L -> P	--	1111	3332	2	U -> C	CTA -> CCA	19	SNP (transition)	Substitution	42--1%	7--5E-23
	A	Polymorphism	16955	16955	1	1	none	H -> Y	-+	1002	3004	1	C -> U	CAT -> TAT	9	SNP (transition)	Substitution	33--3%	0--000000000014
	G	Polymorphism	17039	17039	1	1	none	S -> P	-+	974	2920	1	U -> C	TCC -> CCC	6	SNP (transition)	Substitution	66--7%	0--000000000000024
	G	Polymorphism	17899	17899	1	1	none	V -> A	++	687	2060	2	U -> C	GTG -> GCG	5	SNP (transition)	Substitution	0.4	0--000000047
	G	Polymorphism	17940	17940	1	1	none			673	2019	3	U -> C	CCU-> CCC	12	SNP (transition)	None	0.25	0--0000000017
1	rpoC1 gene	gene	20122	22921	2800	1	reverse
	A	Polymorphism	20724	20724	1	1	none	R -> C	-+	498	1492	1	C -> U	CGT -> TGT	14	SNP (transition)	Substitution	78--6%	3--2E-36
1	rpoB gene	gene	22958	26170	3213	1	reverse
	A	Polymorphism	24510	24510	1	1	none	P -> L	-+	554	1661	2	C -> U	CCG -> CTG	43	SNP (transition)	Substitution	60--5%	5--1E-86
1	psbZ gene	gene	35547	35735	189	1	forward
	T	Polymorphism	35596	35596	1	1	none	S -> L	-+	17	50	2	C -> U	TCA -> TTA	106	SNP (transition)	Substitution	86--8%	4--6E-308
2	rps14 gene	gene	36765	37067	303	1	reverse
	A	Polymorphism	36919	36919	1	1	none	P -> L	-+	50	149	2	C -> U	CCG -> CTG	103	SNP (transition)	Substitution	88--3%	4--3E-305
	A	Polymorphism	36988	36988	1	1	none	S -> L	-+	27	80	2	C -> U	TCA -> TTA	126	SNP (transition)	Substitution	94--4%	1--3E-407
1	psaA gene	gene	39411	41663	2253	1	reverse
	G	Polymorphism	39457	39457	1	1	none	V -> A	++	736	2207	2	U -> C	GTC -> GCC	99	SNP (transition)	Substitution	35--4%	7e-100
1	rps4 gene	gene	44784	45389	606	1	reverse
	A	Polymorphism	45366	45366	1	1	none			8	24	3	C -> U	CGC -> CGT	11	SNP (transition)	None	27--3%	0--000000000017
1	ndhK gene	gene	48323	49069	747	1	reverse
	A	Polymorphism	48936	48936	1	1	none	S -> L	-+	45	134	2	C -> U	TCA -> TTA	23	SNP (transition)	Substitution	69--6%	2--4E-51
2	ndhC gene	gene	49060	49422	363	1	reverse
	A	Polymorphism	49100	49100	1	1	none	S -> L	-+	108	323	2	C -> U	TCA -> TTA	17	SNP (transition)	Substitution	52--9%	6--1E-27
	A	Polymorphism	49249	49249	1	1	none			58	174	3	C -> U	TTC -> UTT	19	SNP (transition)	None	36--8%	0--00000000000000011
3	accD gene	gene	55909	57351	1443	1	forward
	C	Polymorphism	56824	56824	1	1	none			306	916	1	U -> C	TTA -> CTA	8	SNP (transition)	None	0.25	0--000000047
	T	Polymorphism	57260	57260	1	1	none	P -> L	-+	451	1352	2	C -> U	CCA -> CTA	5	SNP (transition)	Substitution	1	3--2E-19
	T	Polymorphism	57278	57278	1	1	none	P -> L	-+	457	1370	2	C -> U	CCU-> CTT	5	SNP (transition)	Substitution	1	3--2E-19
2	ycf4 gene	gene	58254	58808	555	1	forward
	T	Polymorphism	58319	58319	1	1	none			22	66	3	C -> U	TTC -> UTT	17	SNP (transition)	None	23--5%	0--0000000000038
	C	Polymorphism	58633	58633	1	1	none	F -> S	--	127	380	2	U -> C	TTC -> UCC	25	SNP (transition)	Substitution	0.24	2--1E-20
1	psbJ gene	gene	62299	62421	123	1	reverse
	A	Polymorphism	62363	62363	1	1	none	A -> V	++	20	59	2	C -> U	GCT -> GTT	24	SNP (transition)	Substitution	79--2%	6--1E-65
1	psbL gene	gene	62556	62672	117	1	reverse
	A	Polymorphism	62671	62671	1	1	none	T -> M	-+	1	2	2	C -> U	ACC -> UTG	52	SNP (transition)	Substitution	86--5%	1--4E-148
1	psbF gene	gene	62695	62814	120	1	reverse
	A	Polymorphism	62738	62738	1	1	none	S -> F	-+	26	77	2	C -> U	TCT -> TTT	65	SNP (transition)	Substitution	86--2%	4--4E-188
1	psbE gene	gene	62824	63075	252	1	reverse
	A	Polymorphism	62862	62862	1	1	none	P -> S	--	72	214	1	C -> U	CCT -> TCT	58	SNP (transition)	Substitution	86--2%	6--1E-165
1	clpP gene	gene	68141	70159	2019	1	reverse
	A	Polymorphism	68173	68173	1	1	none	H -> Y	--	186	556	1	C -> U	CAC -> UAC	25	SNP (transition)	Substitution	0.92	2--4E-83
2	rpoA gene	gene	76074	77090	1017	1	reverse
	A	Polymorphism	76267	76267	1	1	none	S -> L	-+	275	824	2	C -> U	TCA -> TTA	38	SNP (transition)	Substitution	81--6%	1--4E-99
	A	Polymorphism	76891	76891	1	1	none	S -> F	-+	67	200	2	C -> U	TCT -> TTT	71	SNP (transition)	Substitution	97--2%	6--3E-246
1	rps11 gene	gene	77156	77572	417	1	reverse
	G	Polymorphism	77510	77510	1	1	none			21	63	3	U -> C	AGT -> AGC	82	SNP (transition)	None	0.5	3--7E-126
1	rpl23 gene	gene	83985	84266	282	1	reverse
	A	Polymorphism	84196	84196	1	1	none	S -> F	-+	24	71	2	C -> U	TCT -> TTT	82	SNP (transition)	Substitution	35--4%	4--3E-75
2	ycf2 gene	gene	84594	91412	6819	1	forward
	T	Polymorphism	89396	89396	1	1	none			1601	4803	3	C -> U	TTC -> UTT	8	SNP (transition)	None	37--5%	0--00000000044
	T	Polymorphism	91074	91074	1	1	none	P -> S	--	2161	6481	1	C -> U	CCT -> TCT	7	SNP (transition)	Substitution	28--6%	0--00000084
11	ndhB gene	gene	93068	95278	2211	1	reverse
	A	Polymorphism	93120	93120	1	1	none	P -> L	-+	494	1481	2	C -> U	CCA -> CTA	149	SNP (transition)	Substitution	82--6%	9--2E-417
	A	Polymorphism	93346	93346	1	1	none	H -> Y	--	419	1255	1	C -> U	CAT -> TAT	96	SNP (transition)	Substitution	0.74	5--1E-235
	A	Polymorphism	93765	93765	1	1	none	S -> L	-+	279	836	2	C -> U	TCA -> TTA	49	SNP (transition)	Substitution	71--4%	9--6E-109
	A	Polymorphism	93771	93771	1	1	none	S -> L	-+	277	830	2	C -> U	TCA -> TTA	47	SNP (transition)	Substitution	89--4%	1--9E-136
	A	Polymorphism	94533	94533	1	1	none	S -> F	-+	249	746	2	C -> U	TCT -> TTT	207	SNP (transition)	Substitution	33--8%	2--5E-177
	A	Polymorphism	94542	94542	1	1	none	P -> L	-+	246	737	2	C -> U	CCA -> CTA	203	SNP (transition)	Substitution	42--4%	6--5E-243
	A	Polymorphism	94668	94668	1	1	none	S -> L	-+	204	611	2	C -> U	TCA -> TTA	184	SNP (transition)	Substitution	38--6%	1e-191
	A	Polymorphism	94693	94693	1	1	none	H -> Y	--	196	586	1	C -> U	CAT -> TAT	181	SNP (transition)	Substitution	40--3%	2--1E-191
	A	Polymorphism	94737	94737	1	1	none	T -> M	-+	181	542	2	C -> U	ACC -> UTG	172	SNP (transition)	Substitution	47--7%	3--4E-247
	G	Polymorphism	94891	94891	1	1	none			130	388	1	U -> C	TTG -> CTG	147	SNP (transition)	None	40--8%	9--6E-175
	A	Polymorphism	95130	95130	1	1	none	S -> L	-+	50	149	2	C -> U	TCA -> TTA	112	SNP (transition)	Substitution	70--5%	8e-249
1	ndhF gene	gene	108179	110395	2217	1	reverse
	A	Polymorphism	110106	110106	1	1	none	S -> L	-+	97	290	2	C -> U	TCA -> TTA	52	SNP (transition)	Substitution	59--6%	1--7E-100
2	ndhD gene	gene	112995	114497	1503	1	reverse
	A	Polymorphism	113188	113188	1	1	none	S -> L	-+	437	1310	2	C -> U	TCA -> TTA	54	SNP (transition)	Substitution	44--4%	1--4E-71
	A	Polymorphism	114115	114115	1	1	none	S -> L	-+	128	383	2	C -> U	TCA -> TTA	38	SNP (transition)	Substitution	76--3%	2--5E-95
2	ndhE gene	gene	115148	115453	306	1	reverse
	A	Polymorphism	115221	115221	1	1	none	P -> L	-+	78	233	2	C -> U	CCA -> CTA	62	SNP (transition)	Substitution	83--9%	4--3E-182
	G	Polymorphism	115421	115421	1	1	none			11	33	3	U -> C	GCT -> GCC	46	SNP (transition)	None	32--6%	1--7E-42
3	ndhG gene	gene	115639	116169	531	1	reverse
	A	Polymorphism	115823	115823	1	1	none	P -> L	-+	116	347	2	C -> U	CCA -> CTA	25	SNP (transition)	Substitution	0.8	2--2E-68
	A	Polymorphism	116015	116015	1	1	none	S -> L	-+	52	155	2	C -> U	TCA -> TTA	32	SNP (transition)	Substitution	0.5	1--3E-50
	A	Polymorphism	116120	116120	1	1	none	S -> L	-+	17	50	2	C -> U	TCA -> TTA	26	SNP (transition)	Substitution	80--8%	4--3E-73
1	ndhI gene	gene	116415	116918	504	1	reverse
	G	Polymorphism	116703	116703	1	1	none			72	216	3	U -> C	CGU-> CGC	47	SNP (transition)	None	38--3%	3--8E-52
3	ndhA gene	gene	116996	119153	2158	1	reverse
	A	Polymorphism	117015	117015	1	1	none	S -> F	-+	356	1067	2	C -> U	TCC -> UTC	91	SNP (transition)	Substitution	82--4%	2--6E-255
	A	Polymorphism	117127	117127	1	1	none	P -> S	--	319	955	1	C -> U	CCT -> TCT	101	SNP (transition)	Substitution	84--2%	9--5E-283
	A	Polymorphism	118813	118813	1	1	none	S -> L	-+	114	341	2	C -> U	TCA -> TTA	47	SNP (transition)	Substitution	87--2%	2--3E-142
1	ndhH gene	gene	119155	120351	1197	1	reverse
	A	Polymorphism	119832	119832	1	1	none	H -> Y	--	174	520	1	C -> U	CAT -> TAT	58	SNP (transition)	Substitution	96--6%	6--8E-194
3	ycf1 gene	gene	121119	126284	5166	1	reverse
	A	Polymorphism	122767	122767	1	1	none	T -> I	-+	1173	3518	2	C -> U	ACT -> ATT	60	SNP (transition)	Substitution	33--3%	4--1E-55
	A	Polymorphism	124714	124714	1	1	none	P -> L	-+	524	1571	2	C -> U	CCA -> CTA	9	SNP (transition)	Substitution	44--4%	0--0000000000032
	A	Polymorphism	125095	125095	1	1	none	S -> L	-+	397	1190	2	C -> U	TCG -> TTG	5	SNP (transition)	Substitution	0.4	0--0000004
11	ndhB gene	gene	138106	140316	2211	1	forward
	T	Polymorphism	138254	138254	1	1	none	S -> L	-+	50	149	2	C -> U	TCA -> TTA	112	SNP (transition)	Substitution	70--5%	8e-249
	C	Polymorphism	138493	138493	1	1	none			130	388	1	U -> C	TTG -> CTG	145	SNP (transition)	None	40--7%	9--3E-172
	T	Polymorphism	138647	138647	1	1	none	T -> M	-+	181	542	2	C -> U	ACC -> UTG	172	SNP (transition)	Substitution	47--1%	1--3E-243
	T	Polymorphism	138691	138691	1	1	none	H -> Y	--	196	586	1	C -> U	CAT -> TAT	181	SNP (transition)	Substitution	39--8%	2--5E-188
	T	Polymorphism	138716	138716	1	1	none	S -> L	-+	204	611	2	C -> U	TCA -> TTA	182	SNP (transition)	Substitution	37--9%	1--1E-185
	T	Polymorphism	138842	138842	1	1	none	P -> L	-+	246	737	2	C -> U	CCA -> CTA	196	SNP (transition)	Substitution	41--3%	5--6E-229
	T	Polymorphism	138851	138851	1	1	none	S -> F	-+	249	746	2	C -> U	TCT -> TTT	202	SNP (transition)	Substitution	33--7%	8e-166
	T	Polymorphism	139613	139613	1	1	none	S -> L	-+	277	830	2	C -> U	TCA -> TTA	42	SNP (transition)	Substitution	88--1%	1--7E-123
	T	Polymorphism	139619	139619	1	1	none	S -> L	-+	279	836	2	C -> U	TCA -> TTA	44	SNP (transition)	Substitution	70--5%	7--6E-97
	T	Polymorphism	140038	140038	1	1	none	H -> Y	--	419	1255	1	C -> U	CAT -> TAT	96	SNP (transition)	Substitution	0.74	5--1E-235
	T	Polymorphism	140264	140264	1	1	none	P -> L	-+	494	1481	2	C -> U	CCA -> CTA	149	SNP (transition)	Substitution	82--6%	9--2E-417
2	ycf2 gene	gene	141972	148790	6819	1	reverse
	A	Polymorphism	142310	142310	1	1	none	P -> S	--	2161	6481	1	C -> U	CCT -> TCT	7	SNP (transition)	Substitution	28--6%	0--00000084
	A	Polymorphism	143988	143988	1	1	none			1601	4803	3	C -> U	TTC -> UTT	8	SNP (transition)	None	37--5%	0--00000000044
1	rpl23 gene	gene	149118	149399	282	1	forward
	T	Polymorphism	149188	149188	1	1	none	S -> F	-+	24	71	2	C -> U	TCT -> TTT	82	SNP (transition)	Substitution	35--4%	2--3E-73

[truncated: 1 more sheets: Table S11]
